# Supplementary material for: Hypergravity Load Modulates Acetaminophen Nephrotoxicity via Endoplasmic Reticulum Stress in Association with Hepatic microRNA-122 Expression
Source: Int J Mol Sci. 2021 May 5;22(9):4901. doi: 10.3390/ijms22094901 (PMC8124210; doi:10.3390/ijms22094901)
Supplement: Supplementary file 1 [file ijms-22-04901-s001.zip]

Archive with 1 entries (1 files):
- ijms-1217086-supplementary.pdf
